# Supplementary material for: Bayesian Inference on Proportional Elections
Source: PLoS One. 2015 Mar 18;10(3):e0116924. doi: 10.1371/journal.pone.0116924 (PMC4365006; doi:10.1371/journal.pone.0116924)
Supplement: S1 Data — (XLSX) [file pone.0116924.s001.xlsx]

## Sheet: quocientes_eleitoral_e_partidár
State	Election	Party/Coalition	Party/coalition Valid Votes	Total of Valid votes	Seats
AC	Federal Chamber of Deputies	PRB / PP / PDT / PT / PTB / PTN / PR / PSDC / PHS / PTC / PSB / PV / PRP / PC DO B	196247	346126	8
AC	Federal Chamber of Deputies	PMDB / PSL / PSC / PPS / DEM / PMN / PSDB / PT DO B	149879	346126	8
AC	Federal Chamber of Deputies	PRTB / PSOL	0	346126	8
AC	Members of the Legislative assembly	PDT / PT / PTN / PR / PHS	87330	343995	24
AC	Members of the Legislative assembly	PSC / PPS / DEM / PMN / PT DO B	51803	343995	24
AC	Members of the Legislative assembly	PSL / PSDB	36019	343995	24
AC	Members of the Legislative assembly	PP	30534	343995	24
AC	Members of the Legislative assembly	PMDB	28868	343995	24
AC	Members of the Legislative assembly	PSDC / PTC	28324	343995	24
AC	Members of the Legislative assembly	PRB / PTB / PV / PRP	27526	343995	24
AC	Members of the Legislative assembly	PC DO B	25305	343995	24
AC	Members of the Legislative assembly	PSB	22791	343995	24
AC	Members of the Legislative assembly	PRTB / PSOL	5495	343995	24
AL	Federal Chamber of Deputies	PDT / PT / PMDB / PR / PSDC / PRP / PC DO B / PT DO B	517638	1415349	9
AL	Federal Chamber of Deputies	PP / PSC / PPS / DEM / PSB / PSDB	508330	1415349	9
AL	Federal Chamber of Deputies	PRB / PTB / PSL / PHS / PMN / PTC	365591	1415349	9
AL	Federal Chamber of Deputies	PSOL	14816	1415349	9
AL	Federal Chamber of Deputies	PTN / PRTB / PV	8225	1415349	9
AL	Federal Chamber of Deputies	PCB	749	1415349	9
AL	Members of the Legislative assembly	PP / PSC / DEM / PSB / PSDB	471436	1457008	27
AL	Members of the Legislative assembly	PDT / PMDB / PR / PSDC / PRP / PC DO B / PT DO B	393349	1457008	27
AL	Members of the Legislative assembly	PRB / PTB / PSL / PHS / PMN / PTC	181687	1457008	27
AL	Members of the Legislative assembly	PT	149161	1457008	27
AL	Members of the Legislative assembly	PTN / PRTB / PV	141741	1457008	27
AL	Members of the Legislative assembly	PPS	99285	1457008	27
AL	Members of the Legislative assembly	PSOL	18943	1457008	27
AL	Members of the Legislative assembly	PCB	1406	1457008	27
AM	Federal Chamber of Deputies	PRB / PP / PTB / PMDB / PTN / PSC / DEM / PRTB / PMN / PTC / PRP / PC DO B	1086069	1530188	8
AM	Federal Chamber of Deputies	PDT / PT / PSL / PR / PSDC / PSB / PT DO B	408953	1530188	8
AM	Federal Chamber of Deputies	PPS / PV / PSDB	27054	1530188	8
AM	Federal Chamber of Deputies	PHS	3039	1530188	8
AM	Federal Chamber of Deputies	PSOL	2386	1530188	8
AM	Federal Chamber of Deputies	PSTU	1374	1530188	8
AM	Federal Chamber of Deputies	PCB	1313	1530188	8
AM	Members of the Legislative assembly	PRB / PP / PMDB / PSC / PRTB / PHS / PMN	631927	1510570	24
AM	Members of the Legislative assembly	PTB / DEM / PRP	222066	1510570	24
AM	Members of the Legislative assembly	PDT / PT / PSL / PSDC	197315	1510570	24
AM	Members of the Legislative assembly	PTN / PTC	143529	1510570	24
AM	Members of the Legislative assembly	PR / PSB / PT DO B	127654	1510570	24
AM	Members of the Legislative assembly	PPS / PV / PSDB	111145	1510570	24
AM	Members of the Legislative assembly	PC DO B	72802	1510570	24
AM	Members of the Legislative assembly	PSTU	1885	1510570	24
AM	Members of the Legislative assembly	PCB	1247	1510570	24
AM	Members of the Legislative assembly	PSOL	1000	1510570	24
AP	Federal Chamber of Deputies	PRB / PP / PDT / PR / DEM / PHS / PC DO B	109255	343609	8
AP	Federal Chamber of Deputies	PT / PSB	97037	343609	8
AP	Federal Chamber of Deputies	PMDB / PTN / PSC / PPS / PV / PSDB	77116	343609	8
AP	Federal Chamber of Deputies	PTB / PCB / PSDC / PRTB / PMN / PTC / PRP	55841	343609	8
AP	Federal Chamber of Deputies	PSOL	3741	343609	8
AP	Federal Chamber of Deputies	PSTU	619	343609	8
AP	Members of the Legislative assembly	PMDB / PPS / PV / PSDB	75730	345490	24
AP	Members of the Legislative assembly	PDT	53899	345490	24
AP	Members of the Legislative assembly	DEM / PT DO B	45622	345490	24
AP	Members of the Legislative assembly	PTB / PCB / PSDC / PMN / PTC / PRP	44344	345490	24
AP	Members of the Legislative assembly	PT / PSB	33789	345490	24
AP	Members of the Legislative assembly	PP / PC DO B	28223	345490	24
AP	Members of the Legislative assembly	PRB / PSL / PR / PHS	22801	345490	24
AP	Members of the Legislative assembly	PRTB	20773	345490	24
AP	Members of the Legislative assembly	PTN / PSC	19588	345490	24
AP	Members of the Legislative assembly	PSOL	500	345490	24
AP	Members of the Legislative assembly	PSTU	221	345490	24
BA	Federal Chamber of Deputies	PRB / PP / PDT / PT / PHS / PSB / PC DO B	3535811	6684011	39
BA	Federal Chamber of Deputies	PTB / PMDB / PSC / PR / PRTB	1332573	6684011	39
BA	Federal Chamber of Deputies	DEM	968553	6684011	39
BA	Federal Chamber of Deputies	PSDB	413937	6684011	39
BA	Federal Chamber of Deputies	PTN / PPS / PSDC / PMN / PTC / PRP / PT DO B	261429	6684011	39
BA	Federal Chamber of Deputies	PV	142387	6684011	39
BA	Federal Chamber of Deputies	PSOL	17622	6684011	39
BA	Federal Chamber of Deputies	PSL	8053	6684011	39
BA	Federal Chamber of Deputies	PSTU	3646	6684011	39
BA	Federal Chamber of Deputies	PCB	0	6684011	39
BA	Members of the Legislative assembly	PRB / PP / PDT / PT	2658866	6806878	63
BA	Members of the Legislative assembly	PMDB / PSC / PR / PRTB	1484342	6806878	63
BA	Members of the Legislative assembly	DEM	503589	6806878	63
BA	Members of the Legislative assembly	PPS / PSDC / PMN / PRP / PT DO B	464462	6806878	63
BA	Members of the Legislative assembly	PSL / PSB	399227	6806878	63
BA	Members of the Legislative assembly	PC DO B	392549	6806878	63
BA	Members of the Legislative assembly	PTB / PTN / PTC	359628	6806878	63
BA	Members of the Legislative assembly	PSDB	268233	6806878	63
BA	Members of the Legislative assembly	PV	183886	6806878	63
BA	Members of the Legislative assembly	PSOL	45491	6806878	63
BA	Members of the Legislative assembly	PHS	34379	6806878	63
BA	Members of the Legislative assembly	PCB	8117	6806878	63
BA	Members of the Legislative assembly	PSTU	4109	6806878	63
CE	Federal Chamber of Deputies	PRB / PDT / PT / PMDB / PSC / PSB / PC DO B	2789711	4245463	22
CE	Federal Chamber of Deputies	PP / PTB / PSL / PTN / PHS / PMN / PT DO B / PRTB	479146	4245463	22
CE	Federal Chamber of Deputies	PR / PPS	412862	4245463	22
CE	Federal Chamber of Deputies	DEM / PSDB	384113	4245463	22
CE	Federal Chamber of Deputies	PSOL	125610	4245463	22
CE	Federal Chamber of Deputies	PV	26594	4245463	22
CE	Federal Chamber of Deputies	PSDC / PRP	12036	4245463	22
CE	Federal Chamber of Deputies	PTC	7609	4245463	22
CE	Federal Chamber of Deputies	PSTU	5809	4245463	22
CE	Federal Chamber of Deputies	PCB	1973	4245463	22
CE	Members of the Legislative assembly	PRB / PT / PMDB / PSB	1710141	4273969	46
CE	Members of the Legislative assembly	PSDB	640697	4273969	46
CE	Members of the Legislative assembly	PDT	353308	4273969	46
CE	Members of the Legislative assembly	PP / PTB / PSL / PHS	300011	4273969	46
CE	Members of the Legislative assembly	PR / PPS	218862	4273969	46
CE	Members of the Legislative assembly	PTN / PRTB / PT DO B	205671	4273969	46
CE	Members of the Legislative assembly	PV	186742	4273969	46
CE	Members of the Legislative assembly	PSDC / PRP	165514	4273969	46
CE	Members of the Legislative assembly	DEM	123384	4273969	46
CE	Members of the Legislative assembly	PSC / PC DO B	110377	4273969	46
CE	Members of the Legislative assembly	PMN	110339	4273969	46
CE	Members of the Legislative assembly	PTC	87460	4273969	46
CE	Members of the Legislative assembly	PSOL	54241	4273969	46
CE	Members of the Legislative assembly	PSTU	4549	4273969	46
CE	Members of the Legislative assembly	PCB	2673	4273969	46
DF	Federal Chamber of Deputies	PDT / PT / PPS / PSB	693663	1406083	8
DF	Federal Chamber of Deputies	PP / PSC / PR / DEM / PSDC / PRTB / PMN / PSDB / PT DO B	444454	1406083	8
DF	Federal Chamber of Deputies	PRB / PTB / PMDB / PRP / PC DO B	194571	1406083	8
DF	Federal Chamber of Deputies	PV	41491	1406083	8
DF	Federal Chamber of Deputies	PSOL	12291	1406083	8
DF	Federal Chamber of Deputies	PHS	11896	1406083	8
DF	Federal Chamber of Deputies	PSL / PTN	3524	1406083	8
DF	Federal Chamber of Deputies	PTC	2198	1406083	8
DF	Federal Chamber of Deputies	PSTU	1354	1406083	8
DF	Federal Chamber of Deputies	PCB	449	1406083	8
DF	Federal Chamber of Deputies	PCO	192	1406083	8
DF	Members of the Legislative assembly	PT	216382	1428318	24
DF	Members of the Legislative assembly	PPS / PHS	109126	1428318	24
DF	Members of the Legislative assembly	DEM	102840	1428318	24
DF	Members of the Legislative assembly	PSC / PRTB	97100	1428318	24
DF	Members of the Legislative assembly	PRB / PTB	96548	1428318	24
DF	Members of the Legislative assembly	PP / PMN	87430	1428318	24
DF	Members of the Legislative assembly	PMDB	86577	1428318	24
DF	Members of the Legislative assembly	PSB / PC DO B	84181	1428318	24
DF	Members of the Legislative assembly	PSDB	84044	1428318	24
DF	Members of the Legislative assembly	PSL / PTN	83571	1428318	24
DF	Members of the Legislative assembly	PSDC / PT DO B	80141	1428318	24
DF	Members of the Legislative assembly	PDT	76814	1428318	24
DF	Members of the Legislative assembly	PTC / PRP	73124	1428318	24
DF	Members of the Legislative assembly	PR	70175	1428318	24
DF	Members of the Legislative assembly	PV	52934	1428318	24
DF	Members of the Legislative assembly	PSOL	25439	1428318	24
DF	Members of the Legislative assembly	PSTU	966	1428318	24
DF	Members of the Legislative assembly	PCB	656	1428318	24
DF	Members of the Legislative assembly	PCO	270	1428318	24
ES	Federal Chamber of Deputies	PT / PMDB / PTN / PTC / PSB / PRP / PT DO B	874900	1886271	10
ES	Federal Chamber of Deputies	PRB / PP / PDT / PSC / PR / PHS / PV / PC DO B	702130	1886271	10
ES	Federal Chamber of Deputies	PTB / PPS / DEM / PMN / PSDB	297167	1886271	10
ES	Federal Chamber of Deputies	PSOL	9980	1886271	10
ES	Federal Chamber of Deputies	PSL / PRTB	2094	1886271	10
ES	Members of the Legislative assembly	PT / PMDB / PSB	643447	1916574	30
ES	Members of the Legislative assembly	PPS / DEM / PMN / PSDB	348986	1916574	30
ES	Members of the Legislative assembly	PRB / PP / PSC / PR	280181	1916574	30
ES	Members of the Legislative assembly	PDT / PSDC	233458	1916574	30
ES	Members of the Legislative assembly	PHS / PTC / PV / PT DO B	169275	1916574	30
ES	Members of the Legislative assembly	PTN / PRP / PC DO B	125231	1916574	30
ES	Members of the Legislative assembly	PTB	86230	1916574	30
ES	Members of the Legislative assembly	PSL / PRTB	23006	1916574	30
ES	Members of the Legislative assembly	PSOL	6760	1916574	30
GO	Federal Chamber of Deputies	PRB / PTB / PPS / DEM / PMN / PSDB / PT DO B	1321866	2988243	17
GO	Federal Chamber of Deputies	PT / PMDB / PC DO B	885912	2988243	17
GO	Federal Chamber of Deputies	PP / PDT / PTN / PSC / PR / PSDC / PSB / PV / PRP	664165	2988243	17
GO	Federal Chamber of Deputies	PSL / PRTB / PHS / PTC	108150	2988243	17
GO	Federal Chamber of Deputies	PSTU / PSOL	8150	2988243	17
GO	Federal Chamber of Deputies	PCB	0	2988243	17
GO	Members of the Legislative assembly	DEM / PSDB	674857	3051705	41
GO	Members of the Legislative assembly	PMDB	539487	3051705	41
GO	Members of the Legislative assembly	PDT / PSC / PRP	283964	3051705	41
GO	Members of the Legislative assembly	PT	274913	3051705	41
GO	Members of the Legislative assembly	PTB	266708	3051705	41
GO	Members of the Legislative assembly	PP / PR	263551	3051705	41
GO	Members of the Legislative assembly	PPS / PT DO B	186787	3051705	41
GO	Members of the Legislative assembly	PRB / PRTB / PTC	170629	3051705	41
GO	Members of the Legislative assembly	PTN / PSDC / PSB / PV	150931	3051705	41
GO	Members of the Legislative assembly	PHS / PMN	109588	3051705	41
GO	Members of the Legislative assembly	PSL	47041	3051705	41
GO	Members of the Legislative assembly	PSTU / PSOL	44159	3051705	41
GO	Members of the Legislative assembly	PC DO B	34345	3051705	41
GO	Members of the Legislative assembly	PCB	4745	3051705	41
MA	Federal Chamber of Deputies	PRB / PP / PT / PTB / PMDB / PSC / PR / DEM / PV	1930720	3043352	18
MA	Federal Chamber of Deputies	PDT / PTC / PSDB	609020	3043352	18
MA	Federal Chamber of Deputies	PPS / PSB / PC DO B	291693	3043352	18
MA	Federal Chamber of Deputies	PSL / PRTB / PHS / PMN / PRP / PT DO B	193158	3043352	18
MA	Federal Chamber of Deputies	PSTU	6764	3043352	18
MA	Federal Chamber of Deputies	PCB	6537	3043352	18
MA	Federal Chamber of Deputies	PSOL	5460	3043352	18
MA	Members of the Legislative assembly	PTB / PMDB / DEM / PV	1125629	3077456	42
MA	Members of the Legislative assembly	PDT / PTC / PSDB	503726	3077456	42
MA	Members of the Legislative assembly	PRB / PSL / PHS / PMN	373062	3077456	42
MA	Members of the Legislative assembly	PPS / PSB / PC DO B	359216	3077456	42
MA	Members of the Legislative assembly	PP / PTN / PSC	271852	3077456	42
MA	Members of the Legislative assembly	PT	215452	3077456	42
MA	Members of the Legislative assembly	PR / PRTB / PRP / PT DO B	213091	3077456	42
MA	Members of the Legislative assembly	PSOL	5996	3077456	42
MA	Members of the Legislative assembly	PCB	4997	3077456	42
MA	Members of the Legislative assembly	PSTU	4435	3077456	42
MG	Federal Chamber of Deputies	PP / PR / PPS / DEM / PSDB	4465794	10413335	53
MG	Federal Chamber of Deputies	PRB / PT / PMDB / PC DO B	3185633	10413335	53
MG	Federal Chamber of Deputies	PDT	486408	10413335	53
MG	Federal Chamber of Deputies	PTB / PSB	472972	10413335	53
MG	Federal Chamber of Deputies	PV	451949	10413335	53
MG	Federal Chamber of Deputies	PSL / PSDC / PMN	406902	10413335	53
MG	Federal Chamber of Deputies	PHS / PTC	345195	10413335	53
MG	Federal Chamber of Deputies	PTN / PRTB / PRP / PT DO B	322229	10413335	53
MG	Federal Chamber of Deputies	PSC	223273	10413335	53
MG	Federal Chamber of Deputies	PSOL	36288	10413335	53
MG	Federal Chamber of Deputies	PSTU	8582	10413335	53
MG	Federal Chamber of Deputies	PCB	6632	10413335	53
MG	Federal Chamber of Deputies	PCO	1478	10413335	53
MG	Members of the Legislative assembly	PP / DEM / PSDB	2300497	10487904	77
MG	Members of the Legislative assembly	PRB / PT	1674420	10487904	77
MG	Members of the Legislative assembly	PMDB	1098628	10487904	77
MG	Members of the Legislative assembly	PTB / PSB	936280	10487904	77
MG	Members of the Legislative assembly	PV	769656	10487904	77
MG	Members of the Legislative assembly	PSL / PSDC / PMN	717531	10487904	77
MG	Members of the Legislative assembly	PDT	641457	10487904	77
MG	Members of the Legislative assembly	PRTB / PTC	470010	10487904	77
MG	Members of the Legislative assembly	PPS	381472	10487904	77
MG	Members of the Legislative assembly	PRP / PT DO B	334312	10487904	77
MG	Members of the Legislative assembly	PSC	318377	10487904	77
MG	Members of the Legislative assembly	PC DO B	305367	10487904	77
MG	Members of the Legislative assembly	PTN / PHS	298030	10487904	77
MG	Members of the Legislative assembly	PR	183121	10487904	77
MG	Members of the Legislative assembly	PSOL	38444	10487904	77
MG	Members of the Legislative assembly	PSTU	9363	10487904	77
MG	Members of the Legislative assembly	PCB	9278	10487904	77
MG	Members of the Legislative assembly	PCO	1661	10487904	77
MS	Federal Chamber of Deputies	PRB / PMDB / PR / DEM / PMN / PSB / PSDB	835326	1281235	8
MS	Federal Chamber of Deputies	PP / PDT / PT / PSL / PSC / PSDC / PV / PRP / PC DO B	411413	1281235	8
MS	Federal Chamber of Deputies	PTB / PTN / PPS / PRTB / PHS / PTC / PT DO B	28952	1281235	8
MS	Federal Chamber of Deputies	PSOL	5544	1281235	8
MS	Members of the Legislative assembly	PMDB / PR / DEM / PSDB	621475	1298417	24
MS	Members of the Legislative assembly	PP / PT	272404	1298417	24
MS	Members of the Legislative assembly	PRB / PPS / PRTB / PHS / PT DO B	147174	1298417	24
MS	Members of the Legislative assembly	PDT / PSL / PSDC	129264	1298417	24
MS	Members of the Legislative assembly	PTB / PTN / PMN / PTC / PSB	77555	1298417	24
MS	Members of the Legislative assembly	PSC / PV / PRP / PC DO B	48063	1298417	24
MS	Members of the Legislative assembly	PSOL	2482	1298417	24
MT	Federal Chamber of Deputies	PT / PMDB / PR	630507	1506816	8
MT	Federal Chamber of Deputies	PRB / PP / PTN / PSC / PHS / PTC / PRP	320510	1506816	8
MT	Federal Chamber of Deputies	PTB / DEM / PMN / PSDB / PT DO B	317338	1506816	8
MT	Federal Chamber of Deputies	PDT / PPS / PSB / PV	211647	1506816	8
MT	Federal Chamber of Deputies	PC DO B	24270	1506816	8
MT	Federal Chamber of Deputies	PSOL	2544	1506816	8
MT	Members of the Legislative assembly	PT / PMDB / PR	675472	1544944	24
MT	Members of the Legislative assembly	PP	332624	1544944	24
MT	Members of the Legislative assembly	DEM / PSDB	208064	1544944	24
MT	Members of the Legislative assembly	PDT / PPS / PSB / PV	185057	1544944	24
MT	Members of the Legislative assembly	PTB / PSL / PSDC / PRTB / PMN / PT DO B	90415	1544944	24
MT	Members of the Legislative assembly	PRB / PTN / PSC / PHS / PTC / PRP / PC DO B	50989	1544944	24
MT	Members of the Legislative assembly	PSOL	2323	1544944	24
PA	Federal Chamber of Deputies	PP / PT / PTB / PSC / PR / PHS / PTC / PT DO B	1318801	3422655	17
PA	Federal Chamber of Deputies	PPS / DEM / PSDC / PRTB / PMN / PRP / PSDB	883010	3422655	17
PA	Federal Chamber of Deputies	PMDB	835164	3422655	17
PA	Federal Chamber of Deputies	PRB / PDT / PSB / PV / PC DO B	345578	3422655	17
PA	Federal Chamber of Deputies	PSOL	35038	3422655	17
PA	Federal Chamber of Deputies	PSTU	2592	3422655	17
PA	Federal Chamber of Deputies	PTN	2472	3422655	17
PA	Members of the Legislative assembly	PP / PT / PHS	666483	3436613	41
PA	Members of the Legislative assembly	PMDB	591410	3436613	41
PA	Members of the Legislative assembly	DEM / PSDB	558503	3436613	41
PA	Members of the Legislative assembly	PR	290098	3436613	41
PA	Members of the Legislative assembly	PTB	248141	3436613	41
PA	Members of the Legislative assembly	PPS / PSDC / PRTB / PMN / PRP	201506	3436613	41
PA	Members of the Legislative assembly	PSB	187518	3436613	41
PA	Members of the Legislative assembly	PDT	153817	3436613	41
PA	Members of the Legislative assembly	PSOL	121483	3436613	41
PA	Members of the Legislative assembly	PRB	116533	3436613	41
PA	Members of the Legislative assembly	PTN / PSC / PTC / PT DO B	113892	3436613	41
PA	Members of the Legislative assembly	PV	108297	3436613	41
PA	Members of the Legislative assembly	PC DO B	73373	3436613	41
PA	Members of the Legislative assembly	PSTU	5559	3436613	41
PB	Federal Chamber of Deputies	PP / PTB / PMDB / PSC / PMN	903662	1952737	12
PB	Federal Chamber of Deputies	PDT / PTN / PPS / DEM / PTC / PSB / PV / PRP / PSDB	677487	1952737	12
PB	Federal Chamber of Deputies	PRB / PT / PSL / PR / PHS / PC DO B / PT DO B	359627	1952737	12
PB	Federal Chamber of Deputies	PSOL	5555	1952737	12
PB	Federal Chamber of Deputies	PCB	2752	1952737	12
PB	Federal Chamber of Deputies	PSTU	2438	1952737	12
PB	Federal Chamber of Deputies	PCO	882	1952737	12
PB	Federal Chamber of Deputies	PRTB	334	1952737	12
PB	Members of the Legislative assembly	PMDB / PSC	633470	1983857	36
PB	Members of the Legislative assembly	PDT / DEM / PSB / PSDB	630869	1983857	36
PB	Members of the Legislative assembly	PTN / PPS / PTC / PV / PRP	238204	1983857	36
PB	Members of the Legislative assembly	PRB / PT / PSDC / PC DO B	158251	1983857	36
PB	Members of the Legislative assembly	PSL / PR	153745	1983857	36
PB	Members of the Legislative assembly	PP / PTB	98374	1983857	36
PB	Members of the Legislative assembly	PRTB / PHS / PMN / PC DO B / PT DO B	55514	1983857	36
PB	Members of the Legislative assembly	PCB	5932	1983857	36
PB	Members of the Legislative assembly	PSOL	4806	1983857	36
PB	Members of the Legislative assembly	PSDC	4262	1983857	36
PB	Members of the Legislative assembly	PCO	430	1983857	36
PE	Federal Chamber of Deputies	PRB / PP / PDT / PT / PTB / PSC / PR / PSB / PC DO B	3270447	4450200	25
PE	Federal Chamber of Deputies	PMDB / PPS / DEM / PMN / PSDB	889371	4450200	25
PE	Federal Chamber of Deputies	PSL / PSDC / PHS / PRP / PT DO B	149237	4450200	25
PE	Federal Chamber of Deputies	PTN / PRTB	58264	4450200	25
PE	Federal Chamber of Deputies	PV	43256	4450200	25
PE	Federal Chamber of Deputies	PTC	24980	4450200	25
PE	Federal Chamber of Deputies	PSOL	8131	4450200	25
PE	Federal Chamber of Deputies	PCB	3432	4450200	25
PE	Federal Chamber of Deputies	PSTU	3082	4450200	25
PE	Members of the Legislative assembly	PRB / PP / PDT / PT / PTB / PSC / PR / PSB / PC DO B	2772520	4499401	49
PE	Members of the Legislative assembly	PSDB	454104	4499401	49
PE	Members of the Legislative assembly	PSL / PSDC / PTC / PT DO B	313561	4499401	49
PE	Members of the Legislative assembly	PHS	241853	4499401	49
PE	Members of the Legislative assembly	DEM	184376	4499401	49
PE	Members of the Legislative assembly	PMDB / PPS / PMN	172195	4499401	49
PE	Members of the Legislative assembly	PV	131156	4499401	49
PE	Members of the Legislative assembly	PRP	129319	4499401	49
PE	Members of the Legislative assembly	PTN / PRTB	83125	4499401	49
PE	Members of the Legislative assembly	PSOL	9322	4499401	49
PE	Members of the Legislative assembly	PCB	4167	4499401	49
PE	Members of the Legislative assembly	PSTU	3703	4499401	49
PI	Federal Chamber of Deputies	PRB / PT / PMDB / PTN / PR / PSB / PRP / PC DO B	925778	1668005	10
PI	Federal Chamber of Deputies	PSC / PPS / DEM / PSDB	404042	1668005	10
PI	Federal Chamber of Deputies	PP / PDT / PTB / PRTB / PHS / PTC / PT DO B	320574	1668005	10
PI	Federal Chamber of Deputies	PV	5002	1668005	10
PI	Federal Chamber of Deputies	PSDC	3472	1668005	10
PI	Federal Chamber of Deputies	PSOL	2559	1668005	10
PI	Federal Chamber of Deputies	PSL	2533	1668005	10
PI	Federal Chamber of Deputies	PSTU	2175	1668005	10
PI	Federal Chamber of Deputies	PMN	1870	1668005	10
PI	Members of the Legislative assembly	PRB / PMDB / PTN / PR / PSB / PRP / PC DO B	607764	1708755	30
PI	Members of the Legislative assembly	PSC / PPS / DEM / PSDB	331713	1708755	30
PI	Members of the Legislative assembly	PT	294090	1708755	30
PI	Members of the Legislative assembly	PTB / PRTB	211638	1708755	30
PI	Members of the Legislative assembly	PP / PDT	187423	1708755	30
PI	Members of the Legislative assembly	PHS / PTC / PT DO B	61174	1708755	30
PI	Members of the Legislative assembly	PV	9216	1708755	30
PI	Members of the Legislative assembly	PSOL	1774	1708755	30
PI	Members of the Legislative assembly	PSTU	1593	1708755	30
PI	Members of the Legislative assembly	PMN	1238	1708755	30
PI	Members of the Legislative assembly	PSL	1132	1708755	30
PR	Federal Chamber of Deputies	PDT / PT / PMDB / PR / PC DO B	2169551	5717621	30
PR	Federal Chamber of Deputies	PRB / PP / PPS / DEM / PSDB	1865194	5717621	30
PR	Federal Chamber of Deputies	PSC	715784	5717621	30
PR	Federal Chamber of Deputies	PV	283215	5717621	30
PR	Federal Chamber of Deputies	PTB / PSL / PTN / PRP	269876	5717621	30
PR	Federal Chamber of Deputies	PSB	243475	5717621	30
PR	Federal Chamber of Deputies	PSDC / PHS / PMN / PTC	140094	5717621	30
PR	Federal Chamber of Deputies	PSOL	13233	5717621	30
PR	Federal Chamber of Deputies	PSTU	7092	5717621	30
PR	Federal Chamber of Deputies	PT DO B	3690	5717621	30
PR	Federal Chamber of Deputies	PRTB	3358	5717621	30
PR	Federal Chamber of Deputies	PCB	3059	5717621	30
PR	Members of the Legislative assembly	PDT / PT / PMDB / PR / PC DO B	2329161	5748301	54
PR	Members of the Legislative assembly	PRB / PP / PTB / DEM / PSDB	1755759	5748301	54
PR	Members of the Legislative assembly	PSB	376139	5748301	54
PR	Members of the Legislative assembly	PPS	369938	5748301	54
PR	Members of the Legislative assembly	PSC	308102	5748301	54
PR	Members of the Legislative assembly	PV	263348	5748301	54
PR	Members of the Legislative assembly	PSDC / PHS / PMN / PTC	173060	5748301	54
PR	Members of the Legislative assembly	PSL / PTN / PRP	138699	5748301	54
PR	Members of the Legislative assembly	PSOL	16253	5748301	54
PR	Members of the Legislative assembly	PSTU	5879	5748301	54
PR	Members of the Legislative assembly	PRTB	5143	5748301	54
PR	Members of the Legislative assembly	PCB	4896	5748301	54
PR	Members of the Legislative assembly	PT DO B	1924	5748301	54
RJ	Federal Chamber of Deputies	PP / PMDB / PSC	2102717	8009950	46
RJ	Federal Chamber of Deputies	PR	1202364	8009950	46
RJ	Federal Chamber of Deputies	PPS / DEM / PSDB	896883	8009950	46
RJ	Federal Chamber of Deputies	PT	804050	8009950	46
RJ	Federal Chamber of Deputies	PMN / PSB	569939	8009950	46
RJ	Federal Chamber of Deputies	PDT	473202	8009950	46
RJ	Federal Chamber of Deputies	PTB / PTN / PSDC / PHS / PTC	361459	8009950	46
RJ	Federal Chamber of Deputies	PV	341661	8009950	46
RJ	Federal Chamber of Deputies	PSOL	320244	8009950	46
RJ	Federal Chamber of Deputies	PC DO B	278791	8009950	46
RJ	Federal Chamber of Deputies	PRB	273437	8009950	46
RJ	Federal Chamber of Deputies	PSL / PRTB / PRP	207389	8009950	46
RJ	Federal Chamber of Deputies	PT DO B	158069	8009950	46
RJ	Federal Chamber of Deputies	PSTU	13345	8009950	46
RJ	Federal Chamber of Deputies	PCB	6400	8009950	46
RJ	Members of the Legislative assembly	PMDB	1319196	8300637	70
RJ	Members of the Legislative assembly	PDT	1233307	8300637	70
RJ	Members of the Legislative assembly	PR	996546	8300637	70
RJ	Members of the Legislative assembly	PPS / DEM / PSDB	898398	8300637	70
RJ	Members of the Legislative assembly	PT	693596	8300637	70
RJ	Members of the Legislative assembly	PMN / PSB	641949	8300637	70
RJ	Members of the Legislative assembly	PSC	328892	8300637	70
RJ	Members of the Legislative assembly	PP	307926	8300637	70
RJ	Members of the Legislative assembly	PSOL	249938	8300637	70
RJ	Members of the Legislative assembly	PTB / PSDC	248194	8300637	70
RJ	Members of the Legislative assembly	PRB	234234	8300637	70
RJ	Members of the Legislative assembly	PSL / PRTB	221964	8300637	70
RJ	Members of the Legislative assembly	PV	221272	8300637	70
RJ	Members of the Legislative assembly	PTN / PHS	166055	8300637	70
RJ	Members of the Legislative assembly	PC DO B	157479	8300637	70
RJ	Members of the Legislative assembly	PT DO B	145485	8300637	70
RJ	Members of the Legislative assembly	PRP	139851	8300637	70
RJ	Members of the Legislative assembly	PTC	75339	8300637	70
RJ	Members of the Legislative assembly	PSTU	12867	8300637	70
RJ	Members of the Legislative assembly	PCB	8149	8300637	70
RN	Federal Chamber of Deputies	PSL / PTN / PSC / DEM / PMN / PSDB	560351	1653375	8
RN	Federal Chamber of Deputies	PMDB / PR / PV	547064	1653375	8
RN	Federal Chamber of Deputies	PT / PTB / PPS / PSB	490468	1653375	8
RN	Federal Chamber of Deputies	PDT / PRP / PC DO B	27736	1653375	8
RN	Federal Chamber of Deputies	PRB / PP / PSDC / PHS	13204	1653375	8
RN	Federal Chamber of Deputies	PSOL	6585	1653375	8
RN	Federal Chamber of Deputies	PCB	3505	1653375	8
RN	Federal Chamber of Deputies	PRTB	2031	1653375	8
RN	Federal Chamber of Deputies	PTC	1738	1653375	8
RN	Federal Chamber of Deputies	PSTU	693	1653375	8
RN	Members of the Legislative assembly	PMDB / PR / PV	584202	1722118	24
RN	Members of the Legislative assembly	PSL / PTN / PSC / DEM / PMN / PSDB	451235	1722118	24
RN	Members of the Legislative assembly	PTB / PPS / PSB	339286	1722118	24
RN	Members of the Legislative assembly	PDT / PRP / PC DO B	128304	1722118	24
RN	Members of the Legislative assembly	PRB / PP / PSDC / PHS	114195	1722118	24
RN	Members of the Legislative assembly	PT	91804	1722118	24
RN	Members of the Legislative assembly	PSOL	5570	1722118	24
RN	Members of the Legislative assembly	PTC	4448	1722118	24
RN	Members of the Legislative assembly	PCB	2310	1722118	24
RN	Members of the Legislative assembly	PSTU	764	1722118	24
RN	Members of the Legislative assembly	PRTB	0	1722118	24
RO	Federal Chamber of Deputies	PP / PTB / PSL / PTN / PPS / PSDC / PHS / PMN / PV / PRP	291701	765958	8
RO	Federal Chamber of Deputies	PDT / PMDB / DEM / PRTB / PC DO B	219890	765958	8
RO	Federal Chamber of Deputies	PT / PSB	184275	765958	8
RO	Federal Chamber of Deputies	PRB / PSC / PR / PTC / PSDB / PT DO B	67541	765958	8
RO	Federal Chamber of Deputies	PSOL	2551	765958	8
RO	Members of the Legislative assembly	PP / PTB / PTN	149585	790296	24
RO	Members of the Legislative assembly	PT / PSB	125117	790296	24
RO	Members of the Legislative assembly	PMDB	90750	790296	24
RO	Members of the Legislative assembly	PSL / PHS / PMN / PRP	90281	790296	24
RO	Members of the Legislative assembly	PDT / DEM / PRTB / PC DO B	83937	790296	24
RO	Members of the Legislative assembly	PPS / PSDC	79560	790296	24
RO	Members of the Legislative assembly	PTC / PSDB	68853	790296	24
RO	Members of the Legislative assembly	PRB / PSC / PR / PT DO B	56814	790296	24
RO	Members of the Legislative assembly	PV	43230	790296	24
RO	Members of the Legislative assembly	PSOL	2169	790296	24
RR	Federal Chamber of Deputies	PMDB / PTN / PR / PPS / DEM / PSDB	125695	222696	8
RR	Federal Chamber of Deputies	PRB / PDT / PSL / PSDC / PRTB / PMN / PV / PRP / PC DO B	47806	222696	8
RR	Federal Chamber of Deputies	PP / PT / PTB / PSC / PHS / PTC / PSB	47325	222696	8
RR	Federal Chamber of Deputies	PHS	1221	222696	8
RR	Federal Chamber of Deputies	PSOL	649	222696	8
RR	Members of the Legislative assembly	PR / DEM / PSDB	54491	224881	24
RR	Members of the Legislative assembly	PP / PSB	25321	224881	24
RR	Members of the Legislative assembly	PSL / PMN	24645	224881	24
RR	Members of the Legislative assembly	PMDB / PTN / PPS	22943	224881	24
RR	Members of the Legislative assembly	PT / PTB / PSC / PHS / PTC	22143	224881	24
RR	Members of the Legislative assembly	PRB / PC DO B	21194	224881	24
RR	Members of the Legislative assembly	PDT / PSDC / PRP	16901	224881	24
RR	Members of the Legislative assembly	PRTB	14630	224881	24
RR	Members of the Legislative assembly	PV	14464	224881	24
RR	Members of the Legislative assembly	PHS	7887	224881	24
RR	Members of the Legislative assembly	PSOL	262	224881	24
RS	Federal Chamber of Deputies	PT	1533623	6165335	31
RS	Federal Chamber of Deputies	PRB / PP / PSL / PSC / PPS / PHS / PSDB / PT DO B	1317848	6165335	31
RS	Federal Chamber of Deputies	PR / PSB / PC DO B	925554	6165335	31
RS	Federal Chamber of Deputies	PTB / DEM	807042	6165335	31
RS	Federal Chamber of Deputies	PMDB / PSDC	778330	6165335	31
RS	Federal Chamber of Deputies	PDT / PTN	519667	6165335	31
RS	Federal Chamber of Deputies	PSOL	179578	6165335	31
RS	Federal Chamber of Deputies	PV	76732	6165335	31
RS	Federal Chamber of Deputies	PRP	9812	6165335	31
RS	Federal Chamber of Deputies	PSTU	8579	6165335	31
RS	Federal Chamber of Deputies	PMN	4007	6165335	31
RS	Federal Chamber of Deputies	PTC	2606	6165335	31
RS	Federal Chamber of Deputies	PCB	1957	6165335	31
RS	Members of the Legislative assembly	PT	1505681	6236533	55
RS	Members of the Legislative assembly	PMDB / PSDC	897809	6236533	55
RS	Members of the Legislative assembly	PRB / PSL / PSC / PPS / PHS / PSDB / PT DO B	880722	6236533	55
RS	Members of the Legislative assembly	PP	785481	6236533	55
RS	Members of the Legislative assembly	PDT / PTN	783330	6236533	55
RS	Members of the Legislative assembly	PTB	604870	6236533	55
RS	Members of the Legislative assembly	PR / PSB / PC DO B	461242	6236533	55
RS	Members of the Legislative assembly	DEM	124187	6236533	55
RS	Members of the Legislative assembly	PV	85745	6236533	55
RS	Members of the Legislative assembly	PSOL	80917	6236533	55
RS	Members of the Legislative assembly	PRP	10586	6236533	55
RS	Members of the Legislative assembly	PSTU	7685	6236533	55
RS	Members of the Legislative assembly	PTC	4568	6236533	55
RS	Members of the Legislative assembly	PMN	2167	6236533	55
RS	Members of the Legislative assembly	PCB	1543	6236533	55
SC	Federal Chamber of Deputies	PMDB / PSL / PSC / PPS / DEM / PTC / PRP / PSDB	1988611	3471076	16
SC	Federal Chamber of Deputies	PRB / PT / PR / PSDC / PRTB / PHS / PSB / PC DO B	782010	3471076	16
SC	Federal Chamber of Deputies	PP / PDT / PT DO B	575514	3471076	16
SC	Federal Chamber of Deputies	PTB	65976	3471076	16
SC	Federal Chamber of Deputies	PV	44915	3471076	16
SC	Federal Chamber of Deputies	PSOL	6750	3471076	16
SC	Federal Chamber of Deputies	PSTU	4218	3471076	16
SC	Federal Chamber of Deputies	PMN	1913	3471076	16
SC	Federal Chamber of Deputies	PCB	1169	3471076	16
SC	Members of the Legislative assembly	PTB / PMDB / PSL / PSC / DEM / PTC / PRP / PSDB	1905813	3524085	40
SC	Members of the Legislative assembly	PRB / PT / PR / PSDC / PRTB / PHS / PC DO B	711782	3524085	40
SC	Members of the Legislative assembly	PP / PT DO B	486093	3524085	40
SC	Members of the Legislative assembly	PDT	157691	3524085	40
SC	Members of the Legislative assembly	PPS	126905	3524085	40
SC	Members of the Legislative assembly	PSB	77258	3524085	40
SC	Members of the Legislative assembly	PV	48134	3524085	40
SC	Members of the Legislative assembly	PSOL	6701	3524085	40
SC	Members of the Legislative assembly	PSTU	3708	3524085	40
SE	Federal Chamber of Deputies	PRB / PDT / PT / PMDB / PSL / PSC / PR / PTC / PSB / PC DO B	815223	1028489	8
SE	Federal Chamber of Deputies	PP / PTN / PPS / DEM / PHS / PMN	162139	1028489	8
SE	Federal Chamber of Deputies	PV / PSDB	30876	1028489	8
SE	Federal Chamber of Deputies	PTB / PRP / PT DO B	9818	1028489	8
SE	Federal Chamber of Deputies	PSTU	4781	1028489	8
SE	Federal Chamber of Deputies	PCB	2269	1028489	8
SE	Federal Chamber of Deputies	PSOL	1705	1028489	8
SE	Federal Chamber of Deputies	PRTB	1678	1028489	8
SE	Members of the Legislative assembly	PRB / PDT / PT / PMDB / PSC / PR / PSB / PC DO B	577545	1061370	24
SE	Members of the Legislative assembly	PP / PTN / PPS / DEM / PHS / PMN	193101	1061370	24
SE	Members of the Legislative assembly	PSL / PTC	131733	1061370	24
SE	Members of the Legislative assembly	PV / PSDB	85840	1061370	24
SE	Members of the Legislative assembly	PTB / PRP / PT DO B	66627	1061370	24
SE	Members of the Legislative assembly	PSOL	2523	1061370	24
SE	Members of the Legislative assembly	PCB	2121	1061370	24
SE	Members of the Legislative assembly	PSTU	794	1061370	24
SE	Members of the Legislative assembly	PSDC	660	1061370	24
SE	Members of the Legislative assembly	PRTB	426	1061370	24
SP	Federal Chamber of Deputies	PRB / PT / PR / PC DO B / PT DO B	6833215	21972502	70
SP	Federal Chamber of Deputies	PPS / DEM / PSDB	6407574	21972502	70
SP	Federal Chamber of Deputies	PSL / PSB	2157900	21972502	70
SP	Federal Chamber of Deputies	PV	1716592	21972502	70
SP	Federal Chamber of Deputies	PP	1409781	21972502	70
SP	Federal Chamber of Deputies	PDT	883108	21972502	70
SP	Federal Chamber of Deputies	PTB	676326	21972502	70
SP	Federal Chamber of Deputies	PSC / PHS	672463	21972502	70
SP	Federal Chamber of Deputies	PMDB	460653	21972502	70
SP	Federal Chamber of Deputies	PSOL	319147	21972502	70
SP	Federal Chamber of Deputies	PMN	140248	21972502	70
SP	Federal Chamber of Deputies	PTC	126004	21972502	70
SP	Federal Chamber of Deputies	PSDC / PRTB / PRP	80600	21972502	70
SP	Federal Chamber of Deputies	PTN	53974	21972502	70
SP	Federal Chamber of Deputies	PSTU	23036	21972502	70
SP	Federal Chamber of Deputies	PCB	7773	21972502	70
SP	Federal Chamber of Deputies	PCO	4108	21972502	70
SP	Members of the Legislative assembly	DEM / PSDB	6568437	21612416	94
SP	Members of the Legislative assembly	PRB / PT / PR / PT DO B	5723068	21612416	94
SP	Members of the Legislative assembly	PV	2001911	21612416	94
SP	Members of the Legislative assembly	PMDB	1117525	21612416	94
SP	Members of the Legislative assembly	PDT	1004502	21612416	94
SP	Members of the Legislative assembly	PSC / PHS	985963	21612416	94
SP	Members of the Legislative assembly	PPS	912487	21612416	94
SP	Members of the Legislative assembly	PTB	905441	21612416	94
SP	Members of the Legislative assembly	PSB	653999	21612416	94
SP	Members of the Legislative assembly	PC DO B	520412	21612416	94
SP	Members of the Legislative assembly	PP	365857	21612416	94
SP	Members of the Legislative assembly	PSOL	319737	21612416	94
SP	Members of the Legislative assembly	PSL	190713	21612416	94
SP	Members of the Legislative assembly	PSDC / PRTB / PRP	128547	21612416	94
SP	Members of the Legislative assembly	PTN	62663	21612416	94
SP	Members of the Legislative assembly	PMN	62286	21612416	94
SP	Members of the Legislative assembly	PTC	48806	21612416	94
SP	Members of the Legislative assembly	PSTU	25004	21612416	94
SP	Members of the Legislative assembly	PCB	10662	21612416	94
SP	Members of the Legislative assembly	PCO	4396	21612416	94
TO	Federal Chamber of Deputies	PP / PDT / PT / PMDB / PSL / PPS / PSDC / PHS / PSB / PRP / PC DO B	417964	728049	8
TO	Federal Chamber of Deputies	PRB / PTB / PTN / PSC / PR / DEM / PRTB / PMN / PV / PSDB	310085	728049	8
TO	Members of the Legislative assembly	PP / PDT / PMDB / PPS / PSB	328552	736306	24
TO	Members of the Legislative assembly	PTB / PSC / PR	145135	736306	24
TO	Members of the Legislative assembly	PT / PSL / PSDC / PHS / PRP / PC DO B	99990	736306	24
TO	Members of the Legislative assembly	PRB / PTN / PRTB / PMN / PTC / PV / PSDB / PT DO B	97131	736306	24
TO	Members of the Legislative assembly	DEM	65498	736306	24
